# Supplementary material for: DeePVP: Identification and classification of phage virion proteins using deep learning
Source: Gigascience. 2022 Aug 11;11:giac076. doi: 10.1093/gigascience/giac076 (PMC9366990; doi:10.1093/gigascience/giac076)
Supplement: giac076_Supplemental_Files [file giac076_supplemental_files.zip]

Archive with 2 entries (2 files):
- Additional file 1.pdf
- Additional_file_2.csv
