# Supplementary material for: DeePVP: Identification and classification of phage virion proteins using deep learning
Source: Gigascience. 2022 Aug 11;11:giac076. doi: 10.1093/gigascience/giac076 (PMC9366990; doi:10.1093/gigascience/giac076)
Supplement: giac076_Supplemental_Files [file giac076_supplemental_files.zip › Additional_file_2.csv]

Description	Scientific Name	Max Score	Total Score	Query Cover	E value	Per. ident	Acc. Len	Accession
Escherichia phage phiEC1, complete genome	Escherichia phage phiEC1	3.144e+05	3.159e+05	100%	0.0	100.00	170254	=HYPERLINK("https://www.ncbi.nlm.nih.gov/nucleotide/NC_041920.1?report=genbank&log$=nucltop&blast_rank=1&RID=DS13WCGX016","NC_041920.1")
Escherichia phage S143_2, complete genome	Escherichia phage S143_2	1.099e+05	2.661e+05	95%	0.0	97.16	168769	=HYPERLINK("https://www.ncbi.nlm.nih.gov/nucleotide/MZ189261.1?report=genbank&log$=nucltop&blast_rank=2&RID=DS13WCGX016","MZ189261.1")
Escherichia phage mogra, complete genome	Escherichia phage mogra	97175	2.744e+05	96%	0.0	97.85	168724	=HYPERLINK("https://www.ncbi.nlm.nih.gov/nucleotide/MN850579.1?report=genbank&log$=nucltop&blast_rank=3&RID=DS13WCGX016","MN850579.1")
Escherichia phage ST0, complete genome	Escherichia phage ST0	81626	2.671e+05	95%	0.0	96.82	170496	=HYPERLINK("https://www.ncbi.nlm.nih.gov/nucleotide/NC_041990.1?report=genbank&log$=nucltop&blast_rank=4&RID=DS13WCGX016","NC_041990.1")
Shigella phage SHSML-52-1, complete genome	Shigella phage SHSML-52-1	81257	2.756e+05	95%	0.0	97.79	169621	=HYPERLINK("https://www.ncbi.nlm.nih.gov/nucleotide/KX130865.1?report=genbank&log$=nucltop&blast_rank=5&RID=DS13WCGX016","KX130865.1")
Escherichia phage moskry, complete genome	Escherichia phage moskry	68478	2.722e+05	95%	0.0	97.82	169410	=HYPERLINK("https://www.ncbi.nlm.nih.gov/nucleotide/MN850651.1?report=genbank&log$=nucltop&blast_rank=6&RID=DS13WCGX016","MN850651.1")
Shigella phage JK42, complete genome	Shigella phage JK42	60722	2.698e+05	95%	0.0	97.59	168306	=HYPERLINK("https://www.ncbi.nlm.nih.gov/nucleotide/MK962756.1?report=genbank&log$=nucltop&blast_rank=7&RID=DS13WCGX016","MK962756.1")
Escherichia phage vB_EcoM_G2469, complete genome	Escherichia phage vB_EcoM_G2469	60654	2.710e+05	96%	0.0	97.56	170452	=HYPERLINK("https://www.ncbi.nlm.nih.gov/nucleotide/MK327934.1?report=genbank&log$=nucltop&blast_rank=8&RID=DS13WCGX016","MK327934.1")
Escherichia phage vB_EcoM_JS09, complete genome	Escherichia phage vB_EcoM_JS09	60639	2.724e+05	97%	0.0	97.65	169148	=HYPERLINK("https://www.ncbi.nlm.nih.gov/nucleotide/KF582788.2?report=genbank&log$=nucltop&blast_rank=9&RID=DS13WCGX016","KF582788.2")
Escherichia virus vB_Eco_mar005P1 genome assembly, chromosome: 1	Escherichia virus vB_Eco_mar005P1	60617	2.705e+05	96%	0.0	97.62	167773	=HYPERLINK("https://www.ncbi.nlm.nih.gov/nucleotide/LR027390.1?report=genbank&log$=nucltop&blast_rank=10&RID=DS13WCGX016","LR027390.1")
Escherichia virus vB_Eco_mar005P1 strain vB_Eco_mar006P2 genome assembly, chromosome: 1	Escherichia virus vB_Eco_mar005P1	60617	2.705e+05	96%	0.0	97.62	167773	=HYPERLINK("https://www.ncbi.nlm.nih.gov/nucleotide/LR027387.1?report=genbank&log$=nucltop&blast_rank=11&RID=DS13WCGX016","LR027387.1")
Escherichia virus vB_Eco_mar005P1 strain vB_Eco_mar008P4 genome assembly, chromosome: 1	Escherichia virus vB_Eco_mar005P1	60617	2.704e+05	96%	0.0	97.62	167773	=HYPERLINK("https://www.ncbi.nlm.nih.gov/nucleotide/LR027386.1?report=genbank&log$=nucltop&blast_rank=12&RID=DS13WCGX016","LR027386.1")
Escherichia virus vB_Eco_mar005P1 strain vB_Eco_mar007P3 genome assembly, chromosome: 1	Escherichia virus vB_Eco_mar005P1	60617	2.703e+05	96%	0.0	97.62	167651	=HYPERLINK("https://www.ncbi.nlm.nih.gov/nucleotide/LR027383.1?report=genbank&log$=nucltop&blast_rank=13&RID=DS13WCGX016","LR027383.1")
Escherichia virus vB_Eco_mar005P1 strain vB_Eco_mar009P5 genome assembly, chromosome: 1	Escherichia virus vB_Eco_mar005P1	60573	2.703e+05	96%	0.0	97.61	167658	=HYPERLINK("https://www.ncbi.nlm.nih.gov/nucleotide/LR027391.1?report=genbank&log$=nucltop&blast_rank=14&RID=DS13WCGX016","LR027391.1")
Escherichia phage APCEc01, complete genome	Escherichia phage APCEc01	60323	2.737e+05	96%	0.0	97.41	168771	=HYPERLINK("https://www.ncbi.nlm.nih.gov/nucleotide/NC_029091.1?report=genbank&log$=nucltop&blast_rank=15&RID=DS13WCGX016","NC_029091.1")
Shigella phage phi25-307, complete genome	Shigella phage phi25-307	59252	2.647e+05	95%	0.0	96.89	167544	=HYPERLINK("https://www.ncbi.nlm.nih.gov/nucleotide/NC_055734.1?report=genbank&log$=nucltop&blast_rank=16&RID=DS13WCGX016","NC_055734.1")
Escherichia phage p000v, complete genome	Escherichia phage p000v	57572	2.714e+05	94%	0.0	97.99	167803	=HYPERLINK("https://www.ncbi.nlm.nih.gov/nucleotide/NC_055781.1?report=genbank&log$=nucltop&blast_rank=17&RID=DS13WCGX016","NC_055781.1")
Shigella phage Shf125875, complete genome	Shigella phage Shf125875	57315	2.471e+05	92%	0.0	97.76	169062	=HYPERLINK("https://www.ncbi.nlm.nih.gov/nucleotide/KM407600.1?report=genbank&log$=nucltop&blast_rank=18&RID=DS13WCGX016","KM407600.1")
Escherichia phage vB_EcoM_PhAPEC2, complete genome	Escherichia phage vB_EcoM_PhAPEC2	56296	2.449e+05	93%	0.0	97.25	167318	=HYPERLINK("https://www.ncbi.nlm.nih.gov/nucleotide/KF562341.1?report=genbank&log$=nucltop&blast_rank=19&RID=DS13WCGX016","KF562341.1")
Escherichia phage vB_EcoM_NBG1, complete genome	Escherichia phage vB_EcoM_NBG1	51851	2.723e+05	96%	0.0	96.20	168869	=HYPERLINK("https://www.ncbi.nlm.nih.gov/nucleotide/MH243438.1?report=genbank&log$=nucltop&blast_rank=20&RID=DS13WCGX016","MH243438.1")
Escherichia phage F2, complete genome	Escherichia phage F2	46479	2.497e+05	89%	0.0	97.82	168241	=HYPERLINK("https://www.ncbi.nlm.nih.gov/nucleotide/NC_054913.1?report=genbank&log$=nucltop&blast_rank=21&RID=DS13WCGX016","NC_054913.1")
Enterobacteria phage HX01, complete genome	Escherichia phage HX01	43726	2.628e+05	94%	0.0	96.95	169158	=HYPERLINK("https://www.ncbi.nlm.nih.gov/nucleotide/JX536493.1?report=genbank&log$=nucltop&blast_rank=22&RID=DS13WCGX016","JX536493.1")
Escherichia phage SF, complete genome	Escherichia phage SF	42503	2.394e+05	92%	0.0	97.47	168695	=HYPERLINK("https://www.ncbi.nlm.nih.gov/nucleotide/NC_055749.1?report=genbank&log$=nucltop&blast_rank=23&RID=DS13WCGX016","NC_055749.1")
Escherichia phage vB_EcoM_G2285, complete genome	Escherichia phage vB_EcoM_G2285	42352	2.560e+05	92%	0.0	96.93	166675	=HYPERLINK("https://www.ncbi.nlm.nih.gov/nucleotide/MK327933.1?report=genbank&log$=nucltop&blast_rank=24&RID=DS13WCGX016","MK327933.1")
Escherichia phage FP43, complete genome	Escherichia phage FP43	41674	2.780e+05	96%	0.0	97.49	169248	=HYPERLINK("https://www.ncbi.nlm.nih.gov/nucleotide/MN648445.1?report=genbank&log$=nucltop&blast_rank=25&RID=DS13WCGX016","MN648445.1")
Shigella phage JK36, complete genome	Shigella phage JK36	41574	2.705e+05	95%	0.0	97.11	168893	=HYPERLINK("https://www.ncbi.nlm.nih.gov/nucleotide/MK962754.1?report=genbank&log$=nucltop&blast_rank=26&RID=DS13WCGX016","MK962754.1")
Escherichia phage vB_EcoM_MM02, complete genome	Escherichia phage vB_EcoM_MM02	40704	2.713e+05	95%	0.0	97.70	169201	=HYPERLINK("https://www.ncbi.nlm.nih.gov/nucleotide/MK373784.1?report=genbank&log$=nucltop&blast_rank=27&RID=DS13WCGX016","MK373784.1")
Enterobacteria phage ATK48, complete genome	Enterobacteria phage ATK48	40448	2.761e+05	96%	0.0	96.57	169729	=HYPERLINK("https://www.ncbi.nlm.nih.gov/nucleotide/KT184310.1?report=genbank&log$=nucltop&blast_rank=28&RID=DS13WCGX016","KT184310.1")
Enterobacteria phage ATK47, complete genome	Enterobacteria phage ATK47	39227	2.765e+05	96%	0.0	97.72	170020	=HYPERLINK("https://www.ncbi.nlm.nih.gov/nucleotide/NC_055708.1?report=genbank&log$=nucltop&blast_rank=29&RID=DS13WCGX016","NC_055708.1")
Escherichia coli O157 typing phage 13, partial genome	Escherichia coli O157 typing phage 13	38965	2.621e+05	92%	0.0	97.32	162417	=HYPERLINK("https://www.ncbi.nlm.nih.gov/nucleotide/KP869111.1?report=genbank&log$=nucltop&blast_rank=30&RID=DS13WCGX016","KP869111.1")
Escherichia coli O157 typing phage 6, complete genome	Escherichia coli O157 typing phage 6	38965	2.614e+05	92%	0.0	97.32	160570	=HYPERLINK("https://www.ncbi.nlm.nih.gov/nucleotide/NC_041864.1?report=genbank&log$=nucltop&blast_rank=31&RID=DS13WCGX016","NC_041864.1")
Escherichia coli O157 typing phage 3, complete genome	Escherichia coli O157 typing phage 3	38965	2.727e+05	96%	0.0	97.32	168733	=HYPERLINK("https://www.ncbi.nlm.nih.gov/nucleotide/NC_041863.1?report=genbank&log$=nucltop&blast_rank=32&RID=DS13WCGX016","NC_041863.1")
Escherichia phage p000y, complete genome	Escherichia phage p000y	38887	2.726e+05	95%	0.0	97.26	169872	=HYPERLINK("https://www.ncbi.nlm.nih.gov/nucleotide/MK047718.1?report=genbank&log$=nucltop&blast_rank=33&RID=DS13WCGX016","MK047718.1")
Shigella phage JK45, complete genome	Shigella phage JK45	38865	2.712e+05	95%	0.0	97.44	170740	=HYPERLINK("https://www.ncbi.nlm.nih.gov/nucleotide/NC_054940.1?report=genbank&log$=nucltop&blast_rank=34&RID=DS13WCGX016","NC_054940.1")
Escherichia phage phiE142, complete genome	Escherichia phage phiE142	38856	1.569e+05	58%	0.0	97.43	121442	=HYPERLINK("https://www.ncbi.nlm.nih.gov/nucleotide/NC_055709.1?report=genbank&log$=nucltop&blast_rank=35&RID=DS13WCGX016","NC_055709.1")
Shigella phage SSE1, complete genome	Shigella phage SSE1	38758	2.707e+05	95%	0.0	97.31	169744	=HYPERLINK("https://www.ncbi.nlm.nih.gov/nucleotide/MK639187.1?report=genbank&log$=nucltop&blast_rank=36&RID=DS13WCGX016","MK639187.1")
Escherichia phage phiC120, complete genome	Escherichia phage phiC120	38706	2.550e+05	92%	0.0	97.31	186570	=HYPERLINK("https://www.ncbi.nlm.nih.gov/nucleotide/NC_055718.1?report=genbank&log$=nucltop&blast_rank=37&RID=DS13WCGX016","NC_055718.1")
Escherichia phage moha, complete genome	Escherichia phage moha	38627	2.674e+05	95%	0.0	97.21	168676	=HYPERLINK("https://www.ncbi.nlm.nih.gov/nucleotide/MN850590.1?report=genbank&log$=nucltop&blast_rank=38&RID=DS13WCGX016","MN850590.1")
Escherichia phage mobillu, complete genome	Escherichia phage mobillu	38555	2.627e+05	92%	0.0	97.00	163063	=HYPERLINK("https://www.ncbi.nlm.nih.gov/nucleotide/MN850622.1?report=genbank&log$=nucltop&blast_rank=39&RID=DS13WCGX016","MN850622.1")
Escherichia phage PHB12, complete genome	Escherichia phage PHB12	38383	2.380e+05	92%	0.0	97.06	168791	=HYPERLINK("https://www.ncbi.nlm.nih.gov/nucleotide/MK524178.1?report=genbank&log$=nucltop&blast_rank=40&RID=DS13WCGX016","MK524178.1")
Escherichia phage JN02, complete genome	Escherichia phage JN02	38267	2.696e+05	95%	0.0	96.94	169453	=HYPERLINK("https://www.ncbi.nlm.nih.gov/nucleotide/MT782071.1?report=genbank&log$=nucltop&blast_rank=41&RID=DS13WCGX016","MT782071.1")
Escherichia phage vB_EcoM_WFbE185, complete genome	Escherichia phage vB_EcoM_WFbE185	35395	2.734e+05	96%	0.0	97.81	170429	=HYPERLINK("https://www.ncbi.nlm.nih.gov/nucleotide/MK373778.1?report=genbank&log$=nucltop&blast_rank=42&RID=DS13WCGX016","MK373778.1")
Escherichia phage vB_EcoM_KAW3E185, complete genome	Escherichia phage vB_EcoM_KAW3E185	35368	2.647e+05	93%	0.0	97.79	170187	=HYPERLINK("https://www.ncbi.nlm.nih.gov/nucleotide/MK373782.1?report=genbank&log$=nucltop&blast_rank=43&RID=DS13WCGX016","MK373782.1")
Escherichia phage vB_EcoM_G53, complete genome	Escherichia phage vB_EcoM_G53	35129	2.691e+05	95%	0.0	97.58	167834	=HYPERLINK("https://www.ncbi.nlm.nih.gov/nucleotide/MK327943.1?report=genbank&log$=nucltop&blast_rank=44&RID=DS13WCGX016","MK327943.1")
Escherichia phage vB_EcoM_WFK, complete genome	Escherichia phage vB_EcoM_WFK	31551	2.328e+05	88%	0.0	97.42	164590	=HYPERLINK("https://www.ncbi.nlm.nih.gov/nucleotide/MK373775.1?report=genbank&log$=nucltop&blast_rank=45&RID=DS13WCGX016","MK373775.1")
Escherichia phage vB_EcoM_WFL6982, complete genome	Escherichia phage vB_EcoM_WFL6982	31551	2.328e+05	88%	0.0	97.42	164279	=HYPERLINK("https://www.ncbi.nlm.nih.gov/nucleotide/MK373774.1?report=genbank&log$=nucltop&blast_rank=46&RID=DS13WCGX016","MK373774.1")
Enterobacteria phage RB69, complete genome	Escherichia phage RB69	31482	2.379e+05	92%	0.0	97.35	167560	=HYPERLINK("https://www.ncbi.nlm.nih.gov/nucleotide/AY303349.1?report=genbank&log$=nucltop&blast_rank=47&RID=DS13WCGX016","AY303349.1")
Escherichia phage PTK contig_1 genomic sequence	Escherichia phage PTK	31085	2.291e+05	88%	0.0	96.97	160320	=HYPERLINK("https://www.ncbi.nlm.nih.gov/nucleotide/MW512264.1?report=genbank&log$=nucltop&blast_rank=48&RID=DS13WCGX016","MW512264.1")
Enterobacteria phage RB55, complete genome	Enterobacteria phage RB55	8992	53172	45%	0.0	80.38	168896	=HYPERLINK("https://www.ncbi.nlm.nih.gov/nucleotide/KM607002.1?report=genbank&log$=nucltop&blast_rank=49&RID=DS13WCGX016","KM607002.1")
Enterobacteria phage T4 strain 147, complete genome	Escherichia virus T4	8992	53218	45%	0.0	80.38	166816	=HYPERLINK("https://www.ncbi.nlm.nih.gov/nucleotide/KJ477685.1?report=genbank&log$=nucltop&blast_rank=50&RID=DS13WCGX016","KJ477685.1")
Enterobacteria phage T4 strain wild, complete genome	Escherichia virus T4	8992	53257	45%	0.0	80.38	168922	=HYPERLINK("https://www.ncbi.nlm.nih.gov/nucleotide/KJ477684.1?report=genbank&log$=nucltop&blast_rank=51&RID=DS13WCGX016","KJ477684.1")
Enterobacteria phage T4T, complete genome	Enterobacteria phage T4T	8992	53257	45%	0.0	80.38	168920	=HYPERLINK("https://www.ncbi.nlm.nih.gov/nucleotide/HM137666.1?report=genbank&log$=nucltop&blast_rank=52&RID=DS13WCGX016","HM137666.1")
Enterobacteria phage RB59, complete genome	Enterobacteria phage RB59	8986	53290	45%	0.0	80.37	168966	=HYPERLINK("https://www.ncbi.nlm.nih.gov/nucleotide/KM607003.1?report=genbank&log$=nucltop&blast_rank=53&RID=DS13WCGX016","KM607003.1")
Escherichia phage T4, complete genome	Escherichia phage T4	8986	53263	45%	0.0	80.37	168908	=HYPERLINK("https://www.ncbi.nlm.nih.gov/nucleotide/MT984581.1?report=genbank&log$=nucltop&blast_rank=54&RID=DS13WCGX016","MT984581.1")
Enterobacteria phage T4 strain GT7, complete genome	Escherichia virus T4	8981	53191	45%	0.0	80.36	165660	=HYPERLINK("https://www.ncbi.nlm.nih.gov/nucleotide/KJ477686.1?report=genbank&log$=nucltop&blast_rank=55&RID=DS13WCGX016","KJ477686.1")
Shigella phage SHFML-11, complete genome	Shigella phage SHFML-11	8959	49536	42%	0.0	80.35	170650	=HYPERLINK("https://www.ncbi.nlm.nih.gov/nucleotide/KX130861.1?report=genbank&log$=nucltop&blast_rank=56&RID=DS13WCGX016","KX130861.1")
Escherichia phage e11/2, complete genome	Escherichia phage vB_EcoM_112	8959	52049	42%	0.0	80.35	168470	=HYPERLINK("https://www.ncbi.nlm.nih.gov/nucleotide/KJ668714.2?report=genbank&log$=nucltop&blast_rank=57&RID=DS13WCGX016","KJ668714.2")
Escherichia phage T4, complete genome	Escherichia phage T4	8942	52621	45%	0.0	80.26	168903	=HYPERLINK("https://www.ncbi.nlm.nih.gov/nucleotide/AF158101.6?report=genbank&log$=nucltop&blast_rank=58&RID=DS13WCGX016","AF158101.6")
Serratia phage PhiZZ30, complete genome	Serratia phage PhiZZ30	8935	57494	49%	0.0	80.32	167484	=HYPERLINK("https://www.ncbi.nlm.nih.gov/nucleotide/NC_054938.1?report=genbank&log$=nucltop&blast_rank=59&RID=DS13WCGX016","NC_054938.1")
Escherichia phage teqskov, complete genome	Escherichia phage teqskov	8935	57261	48%	0.0	80.32	165017	=HYPERLINK("https://www.ncbi.nlm.nih.gov/nucleotide/NC_054934.1?report=genbank&log$=nucltop&blast_rank=60&RID=DS13WCGX016","NC_054934.1")
Escherichia phage vB_EcoM_G2540, complete genome	Escherichia phage vB_EcoM_G2540	8935	52219	42%	0.0	80.29	168886	=HYPERLINK("https://www.ncbi.nlm.nih.gov/nucleotide/MK327936.1?report=genbank&log$=nucltop&blast_rank=61&RID=DS13WCGX016","MK327936.1")
Citrobacter phage PhiZZ23, complete genome	Citrobacter phage PhiZZ23	8924	58579	50%	0.0	80.28	167516	=HYPERLINK("https://www.ncbi.nlm.nih.gov/nucleotide/NC_054901.1?report=genbank&log$=nucltop&blast_rank=62&RID=DS13WCGX016","NC_054901.1")
Escherichia phage vB_EcoM_OE5505, complete genome	Escherichia phage vB_EcoM_OE5505	8924	49762	43%	0.0	80.29	168756	=HYPERLINK("https://www.ncbi.nlm.nih.gov/nucleotide/NC_054926.1?report=genbank&log$=nucltop&blast_rank=63&RID=DS13WCGX016","NC_054926.1")
Escherichia phage vB_EcoM-G28, complete genome	Escherichia phage vB_EcoM-G28	8924	52076	45%	0.0	80.24	170121	=HYPERLINK("https://www.ncbi.nlm.nih.gov/nucleotide/NC_054916.1?report=genbank&log$=nucltop&blast_rank=64&RID=DS13WCGX016","NC_054916.1")
Shigella phage JK38, complete genome	Shigella phage JK38	8911	55348	46%	0.0	80.26	167852	=HYPERLINK("https://www.ncbi.nlm.nih.gov/nucleotide/MK962755.1?report=genbank&log$=nucltop&blast_rank=65&RID=DS13WCGX016","MK962755.1")
Escherichia phage teqdroes, complete genome	Escherichia phage teqdroes	8907	58637	49%	0.0	80.27	166833	=HYPERLINK("https://www.ncbi.nlm.nih.gov/nucleotide/NC_054932.1?report=genbank&log$=nucltop&blast_rank=66&RID=DS13WCGX016","NC_054932.1")
Escherichia phage vB_EcoM_G50, complete genome	Escherichia phage vB_EcoM_G50	8901	53522	46%	0.0	80.26	167728	=HYPERLINK("https://www.ncbi.nlm.nih.gov/nucleotide/NC_054917.1?report=genbank&log$=nucltop&blast_rank=67&RID=DS13WCGX016","NC_054917.1")
Escherichia phage PEC04, complete genome	Escherichia phage PEC04	8892	52203	45%	0.0	80.27	167552	=HYPERLINK("https://www.ncbi.nlm.nih.gov/nucleotide/KR233165.1?report=genbank&log$=nucltop&blast_rank=68&RID=DS13WCGX016","KR233165.1")
Escherichia phage HY01, complete genome	Escherichia phage HY01	8892	52192	45%	0.0	80.25	166977	=HYPERLINK("https://www.ncbi.nlm.nih.gov/nucleotide/KF925357.1?report=genbank&log$=nucltop&blast_rank=69&RID=DS13WCGX016","KF925357.1")
Escherichia phage vB_EcoM_Ozark, complete genome	Escherichia phage vB_EcoM_Ozark	8881	57054	46%	0.0	80.23	167600	=HYPERLINK("https://www.ncbi.nlm.nih.gov/nucleotide/NC_054927.1?report=genbank&log$=nucltop&blast_rank=70&RID=DS13WCGX016","NC_054927.1")
Escherichia phage ECO4, partial genome	Escherichia phage ECO4	8870	54647	46%	0.0	80.23	168638	=HYPERLINK("https://www.ncbi.nlm.nih.gov/nucleotide/NC_054911.1?report=genbank&log$=nucltop&blast_rank=71&RID=DS13WCGX016","NC_054911.1")
Escherichia phage RB32, complete genome	Escherichia phage RB32	8866	51238	45%	0.0	80.22	165890	=HYPERLINK("https://www.ncbi.nlm.nih.gov/nucleotide/DQ904452.1?report=genbank&log$=nucltop&blast_rank=72&RID=DS13WCGX016","DQ904452.1")
Enterobacteria phage RB33, complete genome	Enterobacteria phage RB33	8865	51236	45%	0.0	80.21	166007	=HYPERLINK("https://www.ncbi.nlm.nih.gov/nucleotide/KM607001.1?report=genbank&log$=nucltop&blast_rank=73&RID=DS13WCGX016","KM607001.1")
Escherichia phage teqhad, complete genome	Escherichia phage teqhad	8863	59295	50%	0.0	80.20	167892	=HYPERLINK("https://www.ncbi.nlm.nih.gov/nucleotide/NC_054933.1?report=genbank&log$=nucltop&blast_rank=74&RID=DS13WCGX016","NC_054933.1")
Escherichia phage vB_EcoM_G8, complete genome	Escherichia phage vB_EcoM_G8	8841	57071	47%	0.0	80.16	169650	=HYPERLINK("https://www.ncbi.nlm.nih.gov/nucleotide/NC_054915.1?report=genbank&log$=nucltop&blast_rank=75&RID=DS13WCGX016","NC_054915.1")
Enterobacteria phage GiZh, complete genome	Enterobacteria phage GiZh	8841	58854	49%	0.0	80.16	166514	=HYPERLINK("https://www.ncbi.nlm.nih.gov/nucleotide/NC_054903.1?report=genbank&log$=nucltop&blast_rank=76&RID=DS13WCGX016","NC_054903.1")
Enterobacteria phage vB_EcoM_ACG-C40, complete genome	Escherichia phage vB_EcoM_ACG-C40	8841	47144	39%	0.0	80.19	167396	=HYPERLINK("https://www.ncbi.nlm.nih.gov/nucleotide/JN986846.1?report=genbank&log$=nucltop&blast_rank=77&RID=DS13WCGX016","JN986846.1")
Escherichia phage vB_EcoM_F1, complete genome	Escherichia phage vB_EcoM_F1	8841	51921	43%	0.0	80.16	168410	=HYPERLINK("https://www.ncbi.nlm.nih.gov/nucleotide/NC_054912.1?report=genbank&log$=nucltop&blast_rank=78&RID=DS13WCGX016","NC_054912.1")
Escherichia phage RB14, complete genome	Escherichia phage RB14	8835	54118	46%	0.0	80.15	165429	=HYPERLINK("https://www.ncbi.nlm.nih.gov/nucleotide/FJ839692.1?report=genbank&log$=nucltop&blast_rank=79&RID=DS13WCGX016","FJ839692.1")
Escherichia phage T4_ev151 genome assembly, chromosome: 1	Escherichia phage T4_ev151	8817	51807	42%	0.0	80.20	167097	=HYPERLINK("https://www.ncbi.nlm.nih.gov/nucleotide/LR597660.1?report=genbank&log$=nucltop&blast_rank=80&RID=DS13WCGX016","LR597660.1")
Shigella phage Sf21, complete genome	Shigella phage Sf21	8769	55863	46%	0.0	80.08	166002	=HYPERLINK("https://www.ncbi.nlm.nih.gov/nucleotide/NC_042077.1?report=genbank&log$=nucltop&blast_rank=81&RID=DS13WCGX016","NC_042077.1")
Escherichia phage UFV-AREG1, complete genome	Escherichia phage UFV-AREG1	8763	54670	47%	0.0	80.04	170788	=HYPERLINK("https://www.ncbi.nlm.nih.gov/nucleotide/KX009778.3?report=genbank&log$=nucltop&blast_rank=82&RID=DS13WCGX016","KX009778.3")
Enterobacteria phage T2 DNA, complete genome	Enterobacteria phage T2	8730	52525	45%	0.0	80.04	163826	=HYPERLINK("https://www.ncbi.nlm.nih.gov/nucleotide/AP018813.1?report=genbank&log$=nucltop&blast_rank=83&RID=DS13WCGX016","AP018813.1")
Escherichia phage KIT03 DNA, complete sequence	Escherichia phage KIT03	8730	51609	44%	0.0	80.02	166848	=HYPERLINK("https://www.ncbi.nlm.nih.gov/nucleotide/NC_054923.1?report=genbank&log$=nucltop&blast_rank=84&RID=DS13WCGX016","NC_054923.1")
Escherichia phage T2, complete genome	Escherichia phage T2	8730	52519	45%	0.0	80.04	163832	=HYPERLINK("https://www.ncbi.nlm.nih.gov/nucleotide/MH751506.1?report=genbank&log$=nucltop&blast_rank=85&RID=DS13WCGX016","MH751506.1")
Escherichia phage T2 DNA, complete sequence	Escherichia phage T2	8730	52525	45%	0.0	80.04	163825	=HYPERLINK("https://www.ncbi.nlm.nih.gov/nucleotide/NC_054931.1?report=genbank&log$=nucltop&blast_rank=86&RID=DS13WCGX016","NC_054931.1")
Yersinia phage phiD1 complete genome	Yersinia phage phiD1	8720	63795	49%	0.0	79.97	167063	=HYPERLINK("https://www.ncbi.nlm.nih.gov/nucleotide/HE956711.1?report=genbank&log$=nucltop&blast_rank=87&RID=DS13WCGX016","HE956711.1")
Enterobacteria phage vB_EcoM_IME339, complete genome	Enterobacteria phage vB_EcoM_IME339	8719	51213	44%	0.0	80.02	164366	=HYPERLINK("https://www.ncbi.nlm.nih.gov/nucleotide/NC_055741.1?report=genbank&log$=nucltop&blast_rank=88&RID=DS13WCGX016","NC_055741.1")
Shigella phage TB004, complete genome	Shigella phage TB004	8709	57249	48%	0.0	79.99	169805	=HYPERLINK("https://www.ncbi.nlm.nih.gov/nucleotide/MW822011.1?report=genbank&log$=nucltop&blast_rank=89&RID=DS13WCGX016","MW822011.1")
Escherichia phage vB_EcoM-UFV13, complete genome	Escherichia phage vB_EcoM-UFV13	8708	56898	48%	0.0	79.97	165772	=HYPERLINK("https://www.ncbi.nlm.nih.gov/nucleotide/KU867876.1?report=genbank&log$=nucltop&blast_rank=90&RID=DS13WCGX016","KU867876.1")
Shigella phage SfPhi01 DNA, complete sequence	Shigella phage SfPhi01	8680	51862	42%	0.0	79.95	168000	=HYPERLINK("https://www.ncbi.nlm.nih.gov/nucleotide/LC465543.1?report=genbank&log$=nucltop&blast_rank=91&RID=DS13WCGX016","LC465543.1")
Escherichia phage vB_EcoM_G9062, complete genome	Escherichia phage vB_EcoM_G9062	8530	49437	40%	0.0	80.25	168670	=HYPERLINK("https://www.ncbi.nlm.nih.gov/nucleotide/NC_054920.1?report=genbank&log$=nucltop&blast_rank=92&RID=DS13WCGX016","NC_054920.1")
TPA: Myoviridae sp. isolate ctEM25, partial genome	Myoviridae sp.	8333	14756	14%	0.0	80.04	29975	=HYPERLINK("https://www.ncbi.nlm.nih.gov/nucleotide/BK038014.1?report=genbank&log$=nucltop&blast_rank=93&RID=DS13WCGX016","BK038014.1")
Bacteriophage RB69 DNase subunit (46) gene, partial cds; and gene 45.2, DNA polymerase processivity component (45), DNA-dependent ATPase (44), and DNA polymerase processivity component (62) genes, complete cds	Escherichia phage RB69	8015	8015	2%	0.0	97.57	4684	=HYPERLINK("https://www.ncbi.nlm.nih.gov/nucleotide/AF039565.1?report=genbank&log$=nucltop&blast_rank=94&RID=DS13WCGX016","AF039565.1")
Yersinia phage PYPS2T, complete genome	Yersinia phage PYPS2T	7997	50398	41%	0.0	80.79	169604	=HYPERLINK("https://www.ncbi.nlm.nih.gov/nucleotide/NC_054944.1?report=genbank&log$=nucltop&blast_rank=95&RID=DS13WCGX016","NC_054944.1")
Salmonella phage Lv5cm, complete genome	Salmonella phage Lv5cm	7869	55081	43%	0.0	80.93	169920	=HYPERLINK("https://www.ncbi.nlm.nih.gov/nucleotide/MZ150757.1?report=genbank&log$=nucltop&blast_rank=96&RID=DS13WCGX016","MZ150757.1")
Shigella phage SHFML-26, complete genome	Shigella phage SHFML-26	7108	51085	41%	0.0	78.97	168993	=HYPERLINK("https://www.ncbi.nlm.nih.gov/nucleotide/KX130862.1?report=genbank&log$=nucltop&blast_rank=97&RID=DS13WCGX016","KX130862.1")
Escherichia phage JEP6, complete genome	Escherichia phage JEP6	6970	51281	42%	0.0	80.68	170340	=HYPERLINK("https://www.ncbi.nlm.nih.gov/nucleotide/MT764206.1?report=genbank&log$=nucltop&blast_rank=98&RID=DS13WCGX016","MT764206.1")
Salmonella phage SG1, partial genome	Salmonella phage SG1	6909	49913	42%	0.0	80.56	169805	=HYPERLINK("https://www.ncbi.nlm.nih.gov/nucleotide/NC_054936.1?report=genbank&log$=nucltop&blast_rank=99&RID=DS13WCGX016","NC_054936.1")
Escherichia phage Av-05, complete genome	Escherichia phage Av-05	6649	16720	6%	0.0	95.77	120938	=HYPERLINK("https://www.ncbi.nlm.nih.gov/nucleotide/KM190144.1?report=genbank&log$=nucltop&blast_rank=100&RID=DS13WCGX016","KM190144.1")
